# Supplementary material for: Identification of RAD17 as a candidate cancer predisposition gene in families with histories of pancreatic and breast cancers
Source: BMC Cancer. 2024 Jun 13;24:723. doi: 10.1186/s12885-024-12442-z (PMC11170902; doi:10.1186/s12885-024-12442-z)
Supplement: Supplementary file 1 — Supplementary Material 1 [file 12885_2024_12442_MOESM1_ESM.xlsx]

## Sheet: Blad1
Gene (HGNC name)	Chromosome_Name : Gene_Start - Gene_End (GRCh38)	Ensembl_Gene_ID
AEN	15: 88621337-88632281	ENSG00000181026
ALKBH1	14: 77672404-77708023	ENSG00000100601
ALKBH2	12: 109088188-109093631	ENSG00000189046
ALKBH3	11: 43880811-43920274	ENSG00000166199
APEX1	14: 20455191-20457772	ENSG00000100823
APEX2	X: 55000363-55009057	ENSG00000169188
APITD1	1: 10430433-10442808	ENSG00000175279
APLF	2: 68467572-68655862	ENSG00000169621
APTX	9: 32886601-33025130	ENSG00000137074
ASCC3	6: 100508194-100881372	ENSG00000112249
ATM	11: 108223044-108369102	ENSG00000149311
ATR	3: 142449007-142578733	ENSG00000175054
ATRIP	3: 48446710-48467645	ENSG00000164053
ATRX	X: 77504880-77786233	ENSG00000085224
BABAM1	19: 17267376-17281249	ENSG00000105393
BARD1	2: 214725646-214809683	ENSG00000138376
BCAS2	1: 114567557-114581629	ENSG00000116752
BLM	15:90717346-90816166	ENSG00000197299
BRCA1	17:43044295-43170245	ENSG00000012048
BRCA2	13:32315086-32400268	ENSG00000139618
BRCC3	X:155071420-155123077	ENSG00000185515
BRE	2:27889941-28338901	ENSG00000158019
BRIP1	17:61679139-61863559	ENSG00000136492
CCNH	5:87318416-87412930	ENSG00000134480
CDC25A	3:48157146-48188417	ENSG00000164045
CDC25B	20:3786772-3806121	ENSG00000101224
CDC25C	5:138285269-138338355	ENSG00000158402
CDC5L	6:44387706-44450425	ENSG00000096401
CDK7	5:69234795-69277430	ENSG00000134058
CETN2	X:152826994-152830757	ENSG00000147400
CHAF1A	19:4402640-4445018	ENSG00000167670
CHEK1	11:125625163-125676255	ENSG00000149554
CHEK2	22:28687743-28742422	ENSG00000183765
CLK2	1:155262868-155278491	ENSG00000176444
CUL3	2:224470150-224585397	ENSG00000036257
CUL4A	13:113208193-113267108	ENSG00000139842
CUL5	11:108008898-108107761	ENSG00000166266
DCLRE1A	10:113834725-113854383	ENSG00000198924
DCLRE1B	1:113904619-113914086	ENSG00000118655
DCLRE1C	10:14897359-14954432	ENSG00000152457
DDB1	11:61299451-61342596	ENSG00000167986
DDB2	11:47214465-47239217	ENSG00000134574
DMC1	22:38518948-38570204	ENSG00000100206
DNA2	10:68414064-68472121	ENSG00000138346
DNTT	10:96304409-96338564	ENSG00000107447
DUT	15:48331011-48343373	ENSG00000128951
EID3	12:104303739-104305205	ENSG00000255150
EME1	17:50373220-50381483	ENSG00000154920
EME2	16:1772810-1781708	ENSG00000197774
ENDOV	17:80415165-80438086	ENSG00000173818
ERCC1	19:45407334-45478828	ENSG00000012061
ERCC2	19:45349837-45370918	ENSG00000104884
ERCC3	2:127257290-127294166	ENSG00000163161
ERCC4	16:13920138-13952348	ENSG00000175595
ERCC5	13:102845831-102875995	ENSG00000134899
ERCC6	10:49454168-49539538	ENSG00000225830
ERCC8	5:60866454-60945073	ENSG00000049167
EXO1	1:241847967-241895148	ENSG00000174371
EXO5	1:40508741-40516038	ENSG00000164002
FAAP100	17:81539885-81553961	ENSG00000185504
FAAP20	1:2184461-2212720	ENSG00000162585
FAAP24	19:32972209-32978229	ENSG00000131944
FAM175A	4:83459517-83523348	ENSG00000163322
FAN1	15:30890559-30943108	ENSG00000198690
FANCA	16:89726683-89816977	ENSG00000187741
FANCB	X:14690388-14873255	ENSG00000181544
FANCC	9:95099054-95426796	ENSG00000158169
FANCD2	3:10026370-10101932	ENSG00000144554
FANCE	6:35452338-35467104	ENSG00000112039
FANCF	11:22622533-22625823	ENSG00000183161
FANCG	9:35073835-35080004	ENSG00000221829
FANCI	15:89243945-89317261	ENSG00000140525
FANCL	2:58159243-58241410	ENSG00000115392
FANCM	14:45135930-45200890	ENSG00000187790
FEN1	11:61792911-61797238	ENSG00000168496
GADD45A	1:67685201-67688334	ENSG00000116717
GADD45G	9:89605012-89606555	ENSG00000130222
GEN1	2:17753858-17788946	ENSG00000178295
GTF2H1	11:18322295-18367045	ENSG00000110768
GTF2H2	5:71035016-71067689	ENSG00000145736
GTF2H3	12:123633739-123662604	ENSG00000111358
GTF2H4	6:30908207-30914106	ENSG00000213780
GTF2H5	6:158168350-158199344	ENSG00000272047
H2AFX	11:119093874-119095465	ENSG00000188486
HELQ	4:83407343-83455855	ENSG00000163312
HERC2	15:28111040-28322179	ENSG00000128731
HES1	3:194136148-194138732	ENSG00000114315
HFM1	1:91260766-91404856	ENSG00000162669
HLTF	3:149030127-149086554	ENSG00000071794
HMGB1	13:30456704-30617597	ENSG00000189403
HMGB2	4:173331376-173334432	ENSG00000164104
HUS1	7:47963288-47979615	ENSG00000136273
IDH1	2:208236229-208266074	ENSG00000138413
INO80	15:40978880-41116280	ENSG00000128908
KAT5	11:65711996-65719604	ENSG00000172977
LIG1	19:48115445-48170603	ENSG00000105486
LIG3	17:34980512-35009743	ENSG00000005156
LIG4	13:108207439-108218368	ENSG00000174405
MAD2L2	1:11658918-11691811	ENSG00000116670
MBD4	3:129430947-129440179	ENSG00000129071
MDC1	6:30699807-30717447	ENSG00000137337
MGMT	10:129467190-129770983	ENSG00000170430
MLH1	3:36993350-37050846	ENSG00000076242
MLH3	14:75013769-75051532	ENSG00000119684
MMS19	10:97458324-97498794	ENSG00000155229
MNAT1	14:60734742-60969965	ENSG00000020426
MORF4L1	15:78810487-78898139	ENSG00000185787
MPG	16:77007-85851	ENSG00000103152
MPLKIP	7:40126027-40134622	ENSG00000168303
MRE11A	11:94415570-94493885	ENSG00000020922
MRPL40	22:19432545-19436075	ENSG00000185608
MSH2	2:47403067-47663146	ENSG00000095002
MSH3	5:80654652-80876815	ENSG00000113318
MSH6	2:47695530-47810063	ENSG00000116062
MUS81	11:65857126-65867653	ENSG00000172732
MUTYH	1:45329163-45340893	ENSG00000132781
NABP2	12:56222015-56229854	ENSG00000139579
NBN	8:89924515-90003228	ENSG00000104320
NEIL1	15:75346955-75357115	ENSG00000140398
NEIL2	8:11769639-11787345	ENSG00000154328
NEIL3	4:177309874-177362936	ENSG00000109674
NFATC2IP	16:28950807-28967092	ENSG00000176953
NHEJ1	2:219069355-219160869	ENSG00000187736
NSMCE1	16:27224994-27268772	ENSG00000169189
NSMCE2	8:125091679-125367120	ENSG00000156831
NSMCE3	15:29264989-29269822	ENSG00000185115
NSMCE4A	10:121957091-121975217	ENSG00000107672
NTHL1	16:2039815-2047866	ENSG00000065057
NUDT1	7:2242226-2251146	ENSG00000106268
NUDT15	13:48037726-48047221	ENSG00000136159
NUDT18	8:22106874-22109419	ENSG00000275074
OGG1	3:9749944-9788219	ENSG00000114026
PALB2	16:23603160-23641321	ENSG00000083093
PARG	10:49818279-49970203	ENSG00000227345
PARP1	1:226360210-226408154	ENSG00000143799
PARP2	14:20343615-20357904	ENSG00000129484
PARP3	3:51942345-51948867	ENSG00000041880
PARP4	13:24420931-24512778	ENSG00000102699
PARPBP	12:102120183-102197520	ENSG00000185480
PAXIP1	7:154943687-155003124	ENSG00000157212
PCNA	20:5114953-5126626	ENSG00000132646
PER1	17:8140472-8156506	ENSG00000179094
PLK3	1:44800377-44805990	ENSG00000173846
PLRG1	4:154535005-154550400	ENSG00000171566
PMS1	2:189784085-189877629	ENSG00000064933
PMS2	7:5970925-6009130	ENSG00000122512
PNKP	19:49859882-49878351	ENSG00000039650
POLA1	X:24693873-24996986	ENSG00000101868
POLB	8:42338454-42371808	ENSG00000070501
POLD1	19:50384204-50418018	ENSG00000062822
POLD2	7:44114631-44124358	ENSG00000106628
POLD3	11:74493851-74669117	ENSG00000077514
POLD4	11:67350772-67356972	ENSG00000175482
POLE	12:132623753-132687376	ENSG00000177084
POLE2	14:49643555-49688422	ENSG00000100479
POLE3	9:113407235-113410675	ENSG00000148229
POLE4	2:74958643-74970128	ENSG00000115350
POLG	15:89305198-89334861	ENSG00000140521
POLH	6:43576185-43620523	ENSG00000170734
POLI	18:54269517-54321266	ENSG00000101751
POLK	5:75511845-75609991	ENSG00000122008
POLL	10:101578882-101588270	ENSG00000166169
POLM	7:44072062-44082530	ENSG00000122678
POLN	4:2071918-2242121	ENSG00000130997
POLQ	3:121431431-121545988	ENSG00000051341
PPP4C	16:30075978-30085376	ENSG00000149923
PPP4R1	18:9546791-9615240	ENSG00000154845
PPP4R2	3:72996803-73069198	ENSG00000163605
PPP4R4	14:94146128-94279734	ENSG00000119698
PRKDC	8:47773111-47960178	ENSG00000253729
PRPF19	11:60890547-60906585	ENSG00000110107
PTEN	10:87862563-87971930	ENSG00000171862
RAD1	5:34905260-34918989	ENSG00000113456
RAD17	5:69369293-69414801	ENSG00000152942
RAD18	3:8775402-8963773	ENSG00000070950
RAD23A	19:12945855-12953642	ENSG00000179262
RAD23B	9:107283137-107332192	ENSG00000119318
RAD50	5:132556019-132646349	ENSG00000113522
RAD51	15:40694774-40732340	ENSG00000051180
RAD51B	14:67819779-68730218	ENSG00000182185
RAD51C	17:58692573-58735611	ENSG00000108384
RAD51D	17:35092221-35121522	ENSG00000185379
RAD52	12:911736-990053	ENSG00000002016
RAD54B	8:94371960-94475115	ENSG00000197275
RAD54L	1:46246461-46278480	ENSG00000085999
RAD9A	11:67317871-67398410	ENSG00000172613
RAD9B	12:110501655-110533556	ENSG00000151164
RBBP8	18:22798261-23026488	ENSG00000101773
RBX1	22:40951347-40973309	ENSG00000100387
RDM1	17:35918066-35930773	ENSG00000278023
RECQL	12:21468910-21501669	ENSG00000004700
RECQL4	8:144511288-144517845	ENSG00000160957
RECQL5	17:75626845-75667189	ENSG00000108469
REV1	2:99400475-99490035	ENSG00000135945
REV3L	6:111299028-111483715	ENSG00000009413
RFC1	4:39287456-39366375	ENSG00000035928
RFC2	7:74231499-74254458	ENSG00000049541
RFC3	13:33818069-33966558	ENSG00000133119
RFC4	3:186789880-186807058	ENSG00000163918
RFC5	12:118013588-118033130	ENSG00000111445
RIF1	2:151409883-151508013	ENSG00000080345
RMI1	9:83980798-84004074	ENSG00000178966
RMI2	16:11249619-11381662	ENSG00000175643
RNF168	3:196468783-196503768	ENSG00000163961
RNF169	11:74748849-74842413	ENSG00000166439
RNF4	4:2462220-2515857	ENSG00000063978
RNF8	6:37353979-37394734	ENSG00000112130
RNMT	18:13726660-13764556	ENSG00000101654
RPA1	17:1829702-1900082	ENSG00000132383
RPA2	1:27891524-27914746	ENSG00000117748
RPA3	7:7636518-7718607	ENSG00000106399
RPA4	X:96883908-96885467	ENSG00000204086
RRM1	11:4094707-4138932	ENSG00000167325
RRM2	2:10120698-10211725	ENSG00000171848
RRM2B	8:102204502-102238961	ENSG00000048392
RTEL1	20:63657810-63696253	ENSG00000258366
SETMAR	3:4303332-4317265	ENSG00000170364
SHFM1	7:96481626-96709880	ENSG00000127922
SHPRH	6:145864245-145964423	ENSG00000146414
SLX1A	16:30193875-30197561	ENSG00000132207
SLX1B	16:29454533-29458219	ENSG00000181625
SLX4	16:3581181-3611606	ENSG00000188827
SMARCA4	19:10960932-11079426	ENSG00000127616
SMARCAD1	4:94207611-94291292	ENSG00000163104
SMARCC1	3:47585269-47782106	ENSG00000173473
SMC5	9:70258978-70354873	ENSG00000198887
SMC6	2:17663812-17800242	ENSG00000163029
SMUG1	12:54121277-54189008	ENSG00000123415
SOX4	6:21593751-21598619	ENSG00000124766
SPO11	20:57329803-57343994	ENSG00000054796
SPRTN	1:231337104-231355023	ENSG00000010072
STRA13	3:4979437-4985323	ENSG00000134107
SWI5	9:128275379-128316123	ENSG00000175854
SWSAP1	19:11374666-11376951	ENSG00000173928
TCEA1	8:53966552-54022456	ENSG00000187735
TCEB1 (ELOC)	8:73939169-73972307	ENSG00000154582
TCEB2 (ELOB)	16:2771414-2777289	ENSG00000103363
TCEB3 (ELOA)	1:23743448-23762059	ENSG00000011007
TDG	12:103965822-103988874	ENSG00000139372
TDP1	14:89954939-90044764	ENSG00000042088
TDP2	6:24649979-24666930	ENSG00000111802
TELO2	16:1493344-1510457	ENSG00000100726
TOP3A	17:18271428-18315007	ENSG00000177302
TOP3B	22:21957025-21982813	ENSG00000100038
TOPBP1	3 : 133317019 - 133380737	ENSG00000163781
TP53	17:7661779-7687538	ENSG00000141510
TP53BP1	15:43403061-43510728	ENSG00000067369
TREX1	3:48465811-48467645	ENSG00000213689
TREX2	X:153444473-153470587	ENSG00000183479
TTK	6:80003887-80042527	ENSG00000112742
TYMS	18:657653-673578	ENSG00000176890
UBE2A	X:119474802-119591083	ENSG00000077721
UBE2B	5:134371184-134392108	ENSG00000119048
UBE2N	12:93405673-93441947	ENSG00000177889
UBE2T	1:202331544-202341984	ENSG00000077152
UBE2V2	8:48008415-48064708	ENSG00000169139
UIMC1	5:176905005-177022633	ENSG00000087206
UNG	12:109097597-109126725	ENSG00000076248
USP1	1:62436297-62451804	ENSG00000162607
UVSSA	4:1345691-1395989	ENSG00000163945
WDR48	3:39052013-39096671	ENSG00000114742
WEE1	11:9573670-9593457	ENSG00000166483
WRN	8:31033788-31176138	ENSG00000165392
XAB2	19:7619525-7629545	ENSG00000076924
XPA	9:97674909-97697340	ENSG00000136936
XPC	3:14145147-14178621	ENSG00000154767
XRCC1	19:43543311-43580473	ENSG00000073050
XRCC2	7:152644776-152676193	ENSG00000196584
XRCC3	14:103697609-103715504	ENSG00000126215
XRCC4	5:83077498-83353787	ENSG00000152422
XRCC5	2:216107464-216206303	ENSG00000079246
XRCC6	22:41621163-41664048	ENSG00000196419
YWHAB	20:44885702-44908532	ENSG00000166913
YWHAE	17:1344275-1400222	ENSG00000108953
YWHAG	7:76326799-76358991	ENSG00000170027
ZSWIM7	17:15976560-15999717	ENSG00000214941
